# Supplementary material for: Prevalence of pfdhfr-pfdhps Sextuple and Gametocyte-Associated Quintuple Sulfadoxine-Pyrimethamine Resistance Mutations in Plasmodium falciparum Isolates from Pregnant Women in Mozambique
Source: Pathogens. 2026 May 7;15(5):504. doi: 10.3390/pathogens15050504 (PMC13209286; doi:10.3390/pathogens15050504)
Supplement: Supplementary file 1 [file pathogens-15-00504-s001.zip]

Archive with 1 entries (1 files):
- pathogens-4244918-supplementary.pdf
